# Supplementary material for: Identifying Truly HPV-Driven Head and Neck Squamous Cell Carcinoma by QuantiGene-Molecular-Profiling-Histology Assay Allows for More Precise Prognosis Prediction
Source: Int J Mol Sci. 2024 Dec 20;25(24):13643. doi: 10.3390/ijms252413643 (PMC11728353; doi:10.3390/ijms252413643)
Supplement: Supplementary file 1 [file ijms-25-13643-s001.zip]

Archive with 2 entries (2 files):
- Figure S1.pdf
- Figure S2. putative mechanism.pdf
